# Supplementary material for: Motivations of Human Helping Behavior towards Dogs
Source: Vet Sci. 2022 Mar 21;9(3):145. doi: 10.3390/vetsci9030145 (PMC8953770; doi:10.3390/vetsci9030145)
Supplement: Supplementary file 1 [file vetsci-09-00145-s001.zip]

Archive with 1 entries (1 files):
- vetsci-1617405-supplementary.pdf
